# Supplementary material for: SiRNA-Induced Mutation in HIV-1 Polypurine Tract Region and Its Influence on Viral Fitness
Source: PLoS One. 2015 Apr 10;10(4):e0122953. doi: 10.1371/journal.pone.0122953 (PMC4393142; doi:10.1371/journal.pone.0122953)
Supplement: S1 Dataset — (XLS) [file pone.0122953.s002.xls]

## Sheet: Fig 1B data
	siRNA-PPT1 (nM)	v120				v126				vNL4-3
		Expt. #1	Expt. #2	Expt. #3	Average	Expt. #1	Expt. #2	Expt. #3	Average	Expt. #1	Expt. #2	Expt. #3	Average
	0.002	100	100	100	100	100	100	100	100	100	100	100	100
	0.02	101	108	103	104	94	95	89.1	92.7	100	99	95	98
	0.2	58	56.5	52	55.5	79.1	78	76	77.7	69	66.5	66.4	67.3
	2	19	22	17.2	19.4	51	53	43	49	30	30.2	24.4	28.2
	20	8	7.5	9.4	8.3	22	21.2	14.4	19.2	21	18.3	18	19.1
	200	3.9	5.2	4.1	4.4	15	16	9.8	13.6	8	7.2	4.9	6.7
	siRNA-PPT2	v120				v126				vNL4-3
		Expt. #1	Expt. #2	Expt. #3	Average	Expt. #1	Expt. #2	Expt. #3	Average	Expt. #1	Expt. #2	Expt. #3	Average
	0.002	100	100	100	100	100	100	100	100	100	100	100	100
	0.02	102	110	111.1	107.7	101	99	88	96	101	97	96	98
	0.2	99.6	103	104	102.2	101	104	98	101	99	97.5	98.4	98.3
	2	96	92	100	96	95	92	80	89	76	77	70.8	74.6
	20	83	85	84.9	84.3	83	84	73	80	70.2	70	66.2	68.8
	200	71	73	67.2	70.4	66.1	62.2	58	62.1	62.5	61	58	60.5
	siRNA-PPT3	v120				v126				vNL4-3
		Expt. #1	Expt. #2	Expt. #3	Average	Expt. #1	Expt. #2	Expt. #3	Average	Expt. #1	Expt. #2	Expt. #3	Average
	0.002	100	100	100	100	100	100	100	100	100	100	100	100
	0.02	99	103	104	102	78.2	79	73.2	76.8	103	98	96.9	99.3
	0.2	55	60	56	57	66	65.1	57	62.7	102	99.4	98	99.8
	2	20	24.9	22	22.3	56.1	53	48.1	52.4	110	109.2	106.6	108.6
	20	11	15	11.2	12.4	44.3	40	38.1	40.8	108.2	106	105.3	106.5
	200	4	6.2	6	5.4	27.2	26	21.2	24.8	91	88.4	82.5	87.3

## Sheet: Fig 1B
siRNA-PPT1 (nM)	v120	v126	vNL4-3
0.002	100	100	100
0.02	104	92.7	98
0.2	55.5	77.7	67.3
2	19.4	49	28.2
20	8.3	19.2	19.1
200	4.4	13.6	6.7
siRNA-PPT2	v120	v126	vNL4-3
0.002	100	100	100
0.02	107.7	96	98
0.2	102.2	101	98.3
2	96	89	74.6
20	84.3	80	68.8
200	70.4	62.1	60.5
siRNA-PPT3	v120	v126	vNL4-3
0.002	100	100	100
0.02	102	76.8	99.3
0.2	57	62.7	99.8
2	22.3	52.4	108.6
20	12.4	40.8	106.5
200	5.4	24.8	87.3

## Sheet: Fig 2C data
	siRNA-PPT1
	Concentration (nM)	v120 3'PPT mutant
		Expt #1	Expt #2	Expt #3	Average	STDEV
	2e-05	100	100	100	100	0
	0.0002	108.5	112	100.5	107	5.89491
	0.002	107	103.2	89.8	100	9.03549
	0.02	106.2	105	91.8	101	7.98999
	0.2	81.7	77.6	68.1	75.8	6.97639
	2	63	57.9	51	57.3	6.02246
	20	36.6	36	27.6	33.4	5.0319
	Concentration (nM)	Wild-type v120
		Expt #1	Expt #2	Expt #3	Average	STDEV
	2e-05	100	100	100	100	0
	0.0002	106.6	96.4	91	98	7.92212
	0.002	107	100	93	100	7
	0.02	93	95	79	89	8.7178
	0.2	60	57.8	48.7	55.5	5.99083
	2	23	20	15.2	19.4	3.93446
	20	11.5	8	5.4	8.3	3.06105

## Sheet: Fig 2C
	siRNA-PPT1	siRNA inhibitin efficiency
	Concentration (nM)	v120 3'PPT mutant	Wild-type v120
	2e-05	100	100
	0.0002	107	98
	0.002	100	100
	0.02	101	89
	0.2	75.8	55.5
	2	57.3	19.4
	20	33.4	8.3
	STDEV
	2e-05	0	0
	0.0002	5.89491	7.92212
	0.002	9.03549	7
	0.02	7.98999	8.7178
	0.2	6.97639	5.99083
	2	6.02246	3.93446
	20	5.0319	3.06105

## Sheet: Fig 3B data
		Virus Production (RT activity)
		Day 3				Day 6				Day 8
		Expt #1	Expt 2	Expt #3	Average	Expt #1	Expt 2	Expt #3	Average	Expt #1	Expt 2	Expt #3	Average
	3'PPT-G(-1)A	49.3	47	53.7	50	80	81.7	89.3	83.6667	769	679	797	748.333
	3'PPT-T(-16)A	43.7	41.7	51.7	45.7	287	299	263	283	833	804	879	838.667
	3'PPT-G(-1)A/T(-16)A	39.3	40.3	39.7	39.7667	109	113	91.3	104.433	456	431	467	451.333
	cPPT-G(-1)A	46.7	55.3	45	49	591	603	562	585.333	2013	1919	2229	2053.67
	cPPT-T(-16)A	41.3	45	39.3	41.8667	36	39.7	33	36.2333	39.3	41	36.7	39
	cPPT-G(-1)A/T(-16)A	78.7	55.7	107	80.4667	39	41.7	44	41.5667	47.7	55.3	44	49
	cPPT-G(-1)A/3'PPT-G(-1)A	46	57.3	41	48.1	43.7	41.3	44	43	38.7	47.3	38.3	41.4333
	∆nef	91.7	101	80.3	91	706	725	741	724	2681	2489	2816	2662
	NL4-3	99.3	89.3	106	98.2	821	869	827	839	3157	2989	3310	3152
		Day 11				Day13				Day 16
		Expt #1	Expt 2	Expt #3	Average	Expt #1	Expt 2	Expt #3	Average	Expt #1	Expt 2	Expt #3	Average
	3'PPT-G(-1)A	2175	2007	2306	2162.67	4259	N/A	4162	4210.5	2102	1914	2022	2012.67
	3'PPT-T(-16)A	4133	3937	4398	4156	5298	N/A	5132	5215	3167	2826	3062	3018.33
	3'PPT-G(-1)A/T(-16)A	1967	1874	2125	1988.67	3127	N/A	3434	3280.5	2065	1899	2143	2035.67
	cPPT-G(-1)A	5488	5211	5468	5389	4169	N/A	4418	4293.5	2169	1847	2055	2023.67
	cPPT-T(-16)A	39.3	31.7	35.7	35.5667	47.3	N/A	44	45.65	43.3	46.7	39.7	43.2333
	cPPT-G(-1)A/T(-16)A	43	41.3	44	42.7667	37.7	N/A	39	38.35	41.7	51	47.3	46.6667
	cPPT-G(-1)A/3'PPT-G(-1)A	47	41.7	52	46.9	27.7	N/A	39.7	33.7	25.3	31.7	30.3	29.1
	∆nef	6464	6385	6612	6487	4715	N/A	4523	4619	2209	1932	2176	2105.67
	NL4-3	6966	6627	7003	6865.33	4196	N/A	4226	4211	2162	1977	2098	2079
		Day 19				Day 21				Day 23
		Expt #1	Expt 2	Expt #3	Average	Expt #1	Expt 2	Expt #3	Average	Expt #1	Expt 2	Expt #3	Average
	3'PPT-G(-1)A	815	766	848	809.667	457	422	491	456.667	186	154	173	171
	3'PPT-T(-16)A	1329	1153	1284	1255.33	382	314	337	344.333	69	79	77	75
	3'PPT-G(-1)A/T(-16)A	896	768	955	873	403	367	372	380.667	122	96	99	105.667
	cPPT-G(-1)A	684	597	632	637.667	114	93	108	105	43.3	53	49.3	48.5333
	cPPT-T(-16)A	30.3	41.3	39.7	37.1	35.3	37.7	41.3	38.1	24	23	31.3	26.1
	cPPT-G(-1)A/T(-16)A	29.7	31.3	43.3	34.7667	49.3	44	53	48.7667	33	41.7	28	34.2333
	cPPT-G(-1)A/3'PPT-G(-1)A	57	44	47.7	49.5667	40.7	37.3	44	40.6667	43.3	44	53	46.7667
	∆nef	465	386	411	420.667	67	47.7	57.7	57.4667	31.7	39.7	41.7	37.7
	NL4-3	389	304	377	356.667	37.3	33	41.7	37.3333	41.3	45	39.7	42

## Sheet: Fig 3B
		Virus Production (RT activity)
	Day	3	6	8	11	13	16	19	21	23
	3'PPT-G(-1)A	50	83.6667	748.333	2162.67	4210.5	2012.67	809.667	456.667	171
	3'PPT-T(-16)A	45.7	283	838.667	4156	5215	3018.33	1255.33	344.333	75
	3'PPT-G(-1)A/T(-16)A	39.7667	104.433	451.333	1988.67	3280.5	2035.67	873	380.667	105.667
	cPPT-G(-1)A	49	585.333	2053.67	5389	4293.5	2023.67	637.667	105	48.5333
	cPPT-T(-16)A	41.8667	36.2333	39	35.5667	45.65	43.2333	37.1	38.1	26.1
	cPPT-G(-1)A/T(-16)A	80.4667	41.5667	49	42.7667	38.35	46.6667	34.7667	48.7667	34.2333
	cPPT-G(-1)A/3'PPT-G(-1)A	48.1	43	41.4333	46.9	33.7	29.1	49.5667	40.6667	46.7667
	∆nef	91	724	2662	6487	4619	2105.67	420.667	57.4667	37.7
	NL4-3	98.2	839	3152	6865.33	4211	2079	356.667	37.3333	42

## Sheet: Fig 4 data
		Expt #1	Expt #2	Expt #3	Average	Expt #1	Expt #2	Expt #3	Average
	NL4-3	siRNA PPT1				siRNA PPTmu
	20	4.9	5.8	6.1	5.6	23	26	26	25
	2	18	22	23	21	46.7	48	52.3	49
	0.2	62	69	70	67	94.9	97.2	98	96.7
	0.02	89.2	96	98.3	94.5	98.4	107.4	106.2	104
	0.002	98	101	104	101	95.1	98	99.1	97.4
	0.0002	100	100	100	100	100	100	100	100
	3'PPT-G(-1)A				siRNA PPT1				siRNA PPTmu
	20	12.5	14	15.5	14	3.9	4.1	4.3	4.1
	2	27.2	29	30.5	28.9	13.5	15	15.9	14.8
	0.2	80.5	79	82	80.5	45.7	48.2	48.9	47.6
	0.02	106.8	121	122	116.6	80	84	85	83
	0.002	90.2	89.4	94.6	91.4	105	107.7	114	108.9
	0.0002	100	100	100	100	100	100	100	100
	3'PPT-T(-16)A				siRNA PPT1				siRNA PPTmu
	20	8.3	9.6	9.4	9.1	22	25	26.5	24.5
	2	22.7	24.5	26.3	24.5	50.7	55.2	56.1	54
	0.2	48	51	51	50	100	105.8	106.2	104
	0.02	92.2	99.3	101.3	97.6	91.9	96.5	96.3	94.9
	0.002	109	113	114	112	99.5	105	106	103.5
	0.0002	100	100	100	100	100	100	100	100
	3'PPT-G(-1)A/T(-16)A
					siRNA-PPT1				siRNA-PPTmu
	20	22.2	26.1	25.5	24.6	6.1	6.8	6.9	6.6
	2	30.5	30	31.9	30.8	11.2	12.6	13.4	12.4
	0.2	64.7	67.4	68	66.7	40.7	43.1	44	42.6
	0.02	85.3	87.8	90	87.7	74	78	77.5	76.5
	0.002	92	94.3	96.3	94.2	96	94.7	98.8	96.5
	0.0002	100	100	100	100	100	100	100	100
	cPPT-G(-1)A				siRNA PPT1				siRNA PPTmu
	20	4.3	5.2	5.5	5	12.3	13.1	14.8	13.4
	2	10.6	11.2	12.7	11.5	32.4	33	34.8	33.4
	0.2	25.9	27.3	29	27.4	61	66.9	68	65.3
	0.02	72.8	73	75	73.6	99	99.5	100.6	99.7
	0.002	93.2	97	98.1	96.1	99.3	95.8	94.1	96.4
	0.0002	100	100	100	100	100	100	100	100

## Sheet: Fig 4
	B	NL4-3	siRNA PPT1	siRNA PPTmu
		20	5.6	25
		2	21	49
		0.2	67	96.7
		0.02	94.5	104
		0.002	101	97.4
		0.0002	100	100
	C	3'PPT-G(-1)A	siRNA PPT1	siRNA PPTmu
		20	14	4.1
		2	28.9	14.8
		0.2	80.5	47.6
		0.02	116.6	83
		0.002	91.4	108.9
		0.0002	100	100
	D	3'PPT-T(-16)A	siRNA PPT1	siRNA PPTmu
		20	9.1	24.5
		2	24.5	54
		0.2	50	104
		0.02	97.6	94.9
		0.002	112	103.5
		0.0002	100	100
	E	3'PPT-G(-1)A/T(-16)A
			siRNA-PPT1	siRNA-PPTmu
		20	24.6	6.6
		2	30.8	12.4
		0.2	66.7	42.6
		0.02	87.7	76.5
		0.002	94.2	96.5
		0.0002	100	100
	F	cPPT-G(-1)A	siRNA PPT1	siRNA PPTmu
		20	5	13.4
		2	11.5	33.4
		0.2	27.4	65.3
		0.02	73.6	99.7
		0.002	96.1	96.4
		0.0002	100	100

## Sheet: Fig 5B data
		Relative fitness value against NL4-3
		Expt. #1	Expt. #2	Expt. #3	Average		STDV
	NL4-3-vifB	1	0.93	1.07	1		0.07
	3'PPT-G(-1)A	0.45	0.31	0.48	0.413333		0.091
	3'PPT-T(-16)A	0.6	0.47	0.64	0.57		0.089
	3'PPT-G(-1)A/T(-16)A	0.28	0.21	0.32	0.27		0.056
	cPPT-G(-1)A	0.69	0.54	0.78	0.67		0.121
	∆nef	0.98	0.85	1.02	0.95		0.089

## Sheet: Fig 5B
		Relative fitness value against NL4-3				STDEV
	NL4-3-vifB	1				0.07
	3'PPT-G(-1)A	0.413				0.091
	3'PPT-T(-16)A	0.57				0.089
	3'PPT-G(-1)A/T(-16)A	0.27				0.056
	cPPT-G(-1)A	0.67				0.121
	∆nef	0.95				0.089

[truncated: 1 more sheets: Fig 6B data]
